# Supplementary material for: Non-Cooperation within a School-Based Wellness Program during the COVID-19 Pandemic—A Qualitative Research
Source: Int J Environ Res Public Health. 2022 Jun 2;19(11):6798. doi: 10.3390/ijerph19116798 (PMC9180888; doi:10.3390/ijerph19116798)
Supplement: Supplementary file 1 [file ijerph-19-06798-s001.zip]

Archive with 1 entries (1 files):
- ijerph-1710223-supplementary.pdf
